# Supplementary material for: Molecular and Serological Detection of Piroplasms in Horses from Nigeria
Source: Pathogens. 2021 Apr 23;10(5):508. doi: 10.3390/pathogens10050508 (PMC8146079; doi:10.3390/pathogens10050508)
Supplement: Supplementary file 1 [file pathogens-10-00508-s001.zip]

Archive with 1 entries (1 files):
- pathogens-1173654-supplementary.pdf
